# Supplementary material for: Variation of Binge Eating One Year after Roux-en-Y Gastric Bypass and Its Relationship with Excess Weight Loss
Source: PLoS One. 2016 Dec 19;11(12):e0167577. doi: 10.1371/journal.pone.0167577 (PMC5167256; doi:10.1371/journal.pone.0167577)
Supplement: S1 Dataset — (XLS) [file pone.0167577.s001.xls]

## Sheet: Plan1
gender(1woman2man)	age	origen(1caucasian, 2african, 3other)	height	agestartedobesity	numberofcomorbites	lossofcontroleating(1yes,2no)	bulimiainthepast(1yes,2no)	bingeeatingdisorderinthepast(1yes,2no)	nigtheatinhinthepast(1yes,2no)	humordisorderinthepast(1yes,2no)	anxietydisorderinthepast(1yes,2no)	scorebingeeatingscalepre-operative	scorebingeeatingscalepostoperative	weightpreoperative	weightpostoperative	BMIpreoperative	BMIpostoperative	idealweight	excessweight	%excessweightloss
2	37	3	1.62	10	5	1	2	1	2	2	2	13	19	197.6	143	75.2934	54.4886	65.61	131.99	0.413668
2	41	1	1.62	6	4	2	2	2	2	2	2	4	1	101.2	59	38.5612	22.4813	65.61	35.59	1.18573
2	31	1	1.54	17	1	23	2	2	2	2	2	0	1	116.7	79	49.2073	33.3108	59.29	57.41	0.65668
2	50	1	1.7	11	4	2	2	2	2	2	2	22	23	106	85.7	36.6782	29.654	72.25	33.75	0.601481
2	28	1	1.62	20	4	2	2	2	2	1	2	14	6	123	81.3	46.8679	30.9785	65.61	57.39	0.726607
2	22	1	1.52	0	3	2	2	2	2	2	2	14	3	129	67	55.8345	28.9993	57.76	71.24	0.870298
2	28	1	1.73	0	4	2	1	2	2	2	2	16	3	111.9	74	37.3885	24.7252	74.8225	37.0775	1.02218
2	41	1	1.59	4	6	2	2	2	1	2	1	18	5	105.3	66.8	41.6518	26.423	63.2025	42.0975	0.914544
2	36	1	1.6	20	2	1	2	1	2	2	2	15	12	104.3	68	40.7422	26.5625	64	40.3	0.900744
1	19	1	1.78	6	2	1	2	2	2	2	2	13	3	163.1	96.5	51.4771	30.457	79.21	83.89	0.793897
2	40	1	1.59	27	3	2	2	2	2	2	2	18	2	96.8	66	38.2896	26.1066	63.2025	33.5975	0.916735
2	45	999	1.67	999	6	999	2	2	2	2	2	2	3	98.8	69	35.4262	24.7409	69.7225	29.0775	1.02485
2	51	1	1.55	44	3	2	2	2	2	2	2	6	0	99.5	70	41.4152	29.1363	60.0625	39.4375	0.748019
2	32	1	1.66	15	2	1	2	1	2	2	2	18	3	121	77.8	43.9106	28.2334	68.89	52.11	0.829016
2	37	1	1.67	4	2	3	2	1	2	2	2	20	14	150.7	100	54.0356	35.8564	69.7225	80.9775	0.6261
2	55	1	1.65	42	5	2	2	2	2	2	2	4	1	115	75.7	42.2406	27.8053	68.0625	46.9375	0.837284
1	51	1	1.81	22	3	1	2	2	2	2	2	12	3	149.2	94.7	45.542	28.9063	81.9025	67.2975	0.809837
2	26	1	1.77	6	1	999	2	2	2	2	2	8	8	255	177	81.3942	56.4972	78.3225	176.678	0.441482
2	36	1	1.61	20	2	2	2	2	2	2	2	19	32	121	94.4	46.6803	36.4183	64.8025	56.1975	0.473331
2	42	1	1.63	27	4	2	2	2	2	2	2	12	3	112	63.3	42.1544	23.8248	66.4225	45.5775	1.06851
2	32	1	1.91	30	4	2	2	2	1	2	2	9	6	202	144.5	55.3713	39.6097	91.2025	110.797	0.518965
2	51	2	1.64	1	7	1	2	2	2	2	2	10	10	148	85.85	55.0268	31.9192	67.24	80.76	0.769564
2	43	1	1.52	9	2	2	2	2	2	2	2	13	4	118	71	51.0734	30.7306	57.76	60.24	0.780212
2	35	3	1.56	18	3	2	2	2	2	1	2	13	3	96	67	39.4477	27.5312	60.84	35.16	0.824801
1	34	1	1.64	5	3	1	2	1	2	2	2	25	12	149.8	98.8	55.696	36.7341	67.24	82.56	0.617733
2	56	1	1.56	24	4	1	2	1	2	2	2	26	2	105	61.05	43.146	25.0863	60.84	44.16	0.995245
2	54	1	1.58	30	7	2	2	2	2	2	2	8	4	119.6	84.7	47.909	33.9289	62.41	57.19	0.610247
2	35	3	1.61	19	3	1	2	2	2	2	2	17	0	137.5	79.25	53.0458	30.5737	64.8025	72.6975	0.801266
2	24	3	1.64	8	6	1	2	2	2	2	2	23	15	137.5	93	51.1228	34.5776	67.24	70.26	0.633362
1	35	1	1.93	999	3	2	2	2	2	2	2	10	4	233	113.3	62.552	30.4169	93.1225	139.877	0.855749
1	33	2	1.79	26	0	1	2	1	2	2	2	22	0	150.4	103	46.9399	32.1463	80.1025	70.2975	0.674277
2	47	3	1.62	19	5	2	2	2	2	2	2	37	29	123.5	90.3	47.0584	34.4079	65.61	57.89	0.573501
2	33	1	1.56	25	3	2	2	2	2	2	2	16	8	129	71.3	53.0079	29.2982	60.84	68.16	0.846538
2	36	4	1.65	10	1	999	2	2	2	2	2	14	8	110	87	40.404	31.9559	68.0625	41.9375	0.548435
2	32	1	1.47	20	4	2	2	2	2	2	1	16	1	100.7	56.35	46.601	26.0771	54.0225	46.6775	0.950137
2	37	2	1.54	0	3	1	2	1	2	2	2	18	19	107	76	45.1172	32.0459	59.29	47.71	0.649759
2	30	1	1.61	21	6	1	2	1	2	2	1	21	3	114	75.6	43.9798	29.1655	64.8025	49.1975	0.780527
1	56	1	1.7	24	6	1	2	2	2	2	2	15	13	127.6	90	44.1522	31.1419	72.25	55.35	0.679313
1	42	1	1.79	8	7	2	2	2	2	2	2	16	1	121	88.6	37.7641	27.6521	80.1025	40.8975	0.792224
2	46	3	1.61	26	5	1	2	1	2	2	2	20	6	122	91.8	47.0661	35.4153	64.8025	57.1975	0.527995
1	31	1	1.77	6	1	2	2	1	2	2	2	20	3	177.6	113.8	56.6887	36.3242	78.3225	99.2775	0.642643
2	34	1	1.55	34	2	2	2	2	2	2	2	11	0	123.3	84.7	51.3215	35.2549	60.0625	63.2375	0.610397
2	31	1	1.66	17	4	2	2	1	2	1	2	14	5	119	82.6	43.1848	29.9753	68.89	50.11	0.726402
1	34	3	1.64	20	3	2	2	2	2	2	2	5	2	108	83.8	40.1547	31.157	67.24	40.76	0.593719
2	29	1	1.66	18	3	2	2	2	2	2	2	12	2	129.1	78	46.8501	28.306	68.89	60.21	0.848696
2	27	1	1.68	6	1	1	2	1	2	2	2	13	5	118.3	66.6	41.9147	23.5969	70.56	47.74	1.08295
2	37	1	1.52	14	2	2	2	1	2	2	2	13	6	130.7	70.5	56.5703	30.5142	57.76	72.94	0.825336
1	30	1	1.87	10	4	2	2	2	2	2	2	13	7	158.6	89	45.3545	25.4511	87.4225	71.1775	0.977837
2	30	1	1.48	21	5	2	2	2	2	2	2	8	5	118.8	66.1	54.2367	30.1771	54.76	64.04	0.822923
2	42	3	1.59	19	3	2	2	2	2	2	2	17	9	106.6	65.25	42.1661	25.8099	63.2025	43.3975	0.95282
2	28	1	1.63	0	1	1	2	1	2	2	2	23	2	123	90.9	46.2946	34.2128	66.4225	56.5775	0.567363
1	21	1	1.78	6	1	999	2	2	2	2	1	4	4	138.3	85.3	43.6498	26.9221	79.21	59.09	0.896937
2	59	1	1.65	45	7	2	2	2	2	2	2	1	4	106.3	74	39.045	27.1809	68.0625	38.2375	0.84472
2	49	999	1.7	30	5	2	2	2	2	2	2	13	0	137	72.8	47.4048	25.1903	72.25	64.75	0.991506
1	30	1	1.74	7	3	2	2	2	2	2	2	14	2	141.5	102	46.7367	33.6901	75.69	65.81	0.600213
2	41	1	1.64	34	4	2	2	2	2	1	2	17	3	95.8	61.4	35.6187	22.8287	67.24	28.56	1.20448
1	25	1	1.61	10	2	2	2	1	2	2	1	16	7	116.7	66.6	45.0214	25.6935	64.8025	51.8975	0.965364
2	43	1	1.62	29	7	2	2	2	2	1	2	27	2	101.4	69.6	38.6374	26.5203	65.61	35.79	0.888516
2	34	1	1.6	16	3	1	2	1	2	2	2	20	7	108	85.5	42.1875	33.3984	64	44	0.511364
2	33	1	1.62	0	3	1	2	2	2	2	1	13	8	118.9	72	45.3056	27.4348	65.61	53.29	0.88009
2	36	999	1.65	21	1	2	2	2	2	2	2	14	12	133.8	90.1	49.146	33.0946	68.0625	65.7375	0.664765
2	34	3	1.64	18	2	2	2	2	2	2	2	7	14	135.7	93.2	50.4536	34.652	67.24	68.46	0.6208
1	36	1	1.76	29	5	1	2	1	2	2	2	23	19	162.1	96.2	52.3308	31.0563	77.44	84.66	0.778408
2	41	1	1.63	5	8	999	2	1	2	1	2	13	4	124.3	70.5	46.7838	26.5347	66.4225	57.8775	0.929549
2	36	1	1.7	15	2	2	2	2	2	2	2	4	3	116	70.5	40.1384	24.3945	72.25	43.75	1.04
2	45	999	1.6	27	8	2	2	1	2	2	2	17	10	135.9	79.9	53.0859	31.2109	64	71.9	0.77886
1	34	999	1.81	22	3	2	2	1	1	2	2	18	13	207.5	141.5	63.3375	43.1916	81.9025	125.597	0.525488
2	33	1	1.67	27	6	2	2	2	2	2	2	8	0	114	72.9	40.8763	26.1393	69.7225	44.2775	0.928237
2	37	3	1.6	8	1	2	2	2	2	2	2	3	2	113	79.6	44.1406	31.0937	64	49	0.681633
2	50	1	1.6	9	5	2	2	2	2	2	2	2	3	110	79.4	42.9687	31.0156	64	46	0.665217
1	61	1	1.69	46	3	2	2	2	2	2	2	21	14	155	103	54.2698	36.0632	71.4025	83.5975	0.622028
2	46	1	1.58	30	3	1	2	1	2	2	1	17	17	109	70.45	43.6629	28.2206	62.41	46.59	0.827431
2	57	1	1.66	25	5	1	2	1	2	2	2	22	7	166	104	60.241	37.7413	68.89	97.11	0.638451
2	55	1	1.6	26	6	1	2	1	2	2	2	21	8	110.2	78	43.0469	30.4687	64	46.2	0.69697
1	35	1	1.71	16	5	2	2	2	2	2	2	12	5	125	91	42.7482	31.1207	73.1025	51.8975	0.655138
2	40	3	1.67	20	2	2	2	2	2	2	2	7	6	177	123.6	63.4659	44.3185	69.7225	107.278	0.497774
2	33	1	1.63	28	0	999	2	2	2	2	2	7	2	113.9	71.9	42.8695	27.0616	66.4225	47.4775	0.88463
1	49	1	1.65	45	7	1	2	2	2	2	2	13	2	131.3	74	48.2277	27.1809	68.0625	63.2375	0.906108
2	25	1	1.7	6	2	2	2	2	2	2	2	22	4	124	80.5	42.9066	27.8547	72.25	51.75	0.84058
2	41	1	1.46	17	8	1	2	1	1	2	2	39	30	128.2	79.95	60.1426	37.507	53.29	74.91	0.644106
1	32	1	1.82	10	6	1	2	2	2	2	2	14	2	161	92.6	48.6052	27.9556	82.81	78.19	0.874792
2	56	1	1.52	31	5	2	2	2	2	2	2	11	12	97	69.2	41.9841	29.9515	57.76	39.24	0.708461
2	45	1	1.67	30	4	2	2	2	2	2	2	4	4	144.5	96	51.8125	34.4222	69.7225	74.7775	0.648591
2	42	2	1.55	20	2	2	2	2	2	2	2	6	1	119.1	71.85	49.5734	29.9063	60.0625	59.0375	0.800339
1	37	1	1.85	19	2	2	2	2	2	2	2	4	2	169.1	116.5	49.4083	34.0394	85.5625	83.5375	0.629657
2	39	1	1.57	12	2	2	2	2	2	2	2	2	3	145.7	87.4	59.1099	35.4578	61.6225	84.0775	0.693408
2	28	1	1.55	1	4	2	2	2	2	2	2	7	1	130	70.7	54.1103	29.4277	60.0625	69.9375	0.8479
2	37	1	1.58	19	5	1	2	2	2	2	2	8	5	118.3	81.75	47.3882	32.7472	62.41	55.89	0.653963
2	53	1	1.54	43	6	2	2	2	2	2	2	5	2	84.6	60.5	35.6721	25.5102	59.29	25.31	0.952193
1	28	1	1.83	10	3	1	2	2	2	2	2	7	2	177.2	87.5	52.9129	26.128	83.7225	93.4775	0.959589
2	67	1	1.57	15	2	2	2	1	2	2	2	13	8	107.5	79	43.6123	32.05	61.6225	45.8775	0.62122
2	37	1	1.72	36	3	2	2	2	2	2	2	14	5	128.4	86.75	43.4018	29.3233	73.96	54.44	0.765062
2	30	1	1.63	8	3	2	2	2	2	2	2	12	24	119.4	85.5	44.9396	32.1804	66.4225	52.9775	0.639894
2	34	1	1.49	12	4	2	2	1	2	2	2	23	2	113.1	76.9	50.9437	34.6381	55.5025	57.5975	0.6285
2	57	1	1.59	29	7	2	2	2	2	1	2	17	4	111.2	79	43.9856	31.2488	63.2025	47.9975	0.670868
2	24	1	1.73	5	1	2	2	2	2	2	2	3	9	135	101.25	45.1068	33.8301	74.8225	60.1775	0.560841
2	29	1	1.72	2	5	2	2	2	2	1	1	14	14	139.8	94.8	47.2553	32.0443	73.96	65.84	0.683475
2	34	3	1.65	24	2	2	2	2	2	2	2	4	7	158.8	109	58.3287	40.0367	68.0625	90.7375	0.548836
2	31	1	1.44	15	2	2	2	2	2	2	2	21	4	96.5	54.4	46.5374	26.2346	51.84	44.66	0.942678
2	43	1	1.6	24	5	2	2	2	2	2	2	15	8	124.6	86.5	48.6719	33.7891	64	60.6	0.628713
1	49	1	1.78	20	9	2	2	2	2	1	2	11	1	155.1	104	48.9522	32.8241	79.21	75.89	0.673343
2	33	4	1.51	20	3	1	2	2	2	2	2	18	4	96.5	62.7	42.3227	27.4988	57.0025	39.4975	0.85575
2	33	3	1.64	6	2	1	2	2	2	2	2	16	10	140.8	108.1	52.3498	40.1919	67.24	73.56	0.444535
2	30	1	1.58	22	2	1	2	2	2	2	2	5	0	116.8	81.9	46.7874	32.8072	62.41	54.39	0.641662
2	30	1	1.65	14	2	2	2	2	2	2	2	3	4	130	86.6	47.7502	31.809	68.0625	61.9375	0.700706
2	30	1	1.65	15	1	2	2	1	2	2	2	19	4	127	83	46.6483	30.4867	68.0625	58.9375	0.746554
2	39	3	1.76	25	0	1	2	2	2	2	2	10	10	168.5	122	54.397	39.3853	77.44	91.06	0.510652
2	48	1	1.5	18	4	2	2	2	2	1	2	1	1	87	62.15	38.6667	27.6222	56.25	30.75	0.80813
2	47	1	1.65	11	5	2	2	2	2	1	2	22	8	126.2	100	46.3545	36.7309	68.0625	58.1375	0.450656
1	27	1	1.67	5	5	2	2	2	2	2	2	14	3	180.3	91.15	64.6491	32.6831	69.7225	110.578	0.806222
2	34	1	1.56	24	4	2	2	2	2	2	2	6	3	155	105.65	63.6917	43.4131	60.84	94.16	0.524108
2	25	1	1.54	22	1	1	2	2	2	2	2	3	5	90.6	60	38.2021	25.2994	59.29	31.31	0.977324
2	34	999	1.62	22	3	2	2	2	2	2	2	24	17	140.6	102.5	53.5742	39.0565	65.61	74.99	0.508068
2	24	1	1.75	6	999	1	2	2	2	2	2	3	16	148	84	48.3265	27.4286	76.5625	71.4375	0.895888
2	24	2	1.66	15	2	2	2	2	2	2	2	19	9	123.3	78	44.7452	28.306	68.89	54.41	0.832568
2	35	1	1.66	6	3	2	2	2	2	2	2	7	1	168.3	109	61.0756	39.5558	68.89	99.41	0.596519
2	32	1	1.55	1	3	2	2	2	2	2	2	9	7	159	109.7	66.1811	45.6608	60.0625	98.9375	0.498294
2	46	1	1.64	13	5	1	2	1	2	2	2	23	3	184.5	130	68.5976	48.3343	67.24	117.26	0.464779
2	35	1	1.66	25	3	2	2	2	2	2	2	11	7	149.4	106.9	54.2169	38.7937	68.89	80.51	0.527885
2	37	3	1.58	13	4	2	2	2	2	2	2	20	11	130.7	89.45	52.3554	35.8316	62.41	68.29	0.604042
2	29	1	1.6	1	4	2	2	2	2	2	2	8	2	105.1	74	41.0547	28.9062	64	41.1	0.756691
1	27	1	1.78	15	5	2	2	2	2	2	2	8	2	140.9	93.8	44.4704	29.6048	79.21	61.69	0.763495
2	55	1	1.59	34	4	2	2	2	2	2	2	7	7	133.4	94.35	52.7669	37.3205	63.2025	70.1975	0.556288
2	51	1	1.46	40	4	1	2	1	2	2	2	21	3	92.8	66	43.5354	30.9627	53.29	39.51	0.678309
2	47	1	1.55	20	999	2	2	2	2	2	2	15	22	98.4	75	40.9573	31.2175	60.0625	38.3375	0.610368
2	53	1	1.67	7	2	2	2	2	2	2	2	20	2	152.7	97.3	54.7528	34.8883	69.7225	82.9775	0.667651
1	29	1	1.73	15	5	2	2	2	2	2	1	16	2	136.5	94.2	45.6079	31.4745	74.8225	61.6775	0.685825
1	64	1	1.73	15	2	2	2	1	2	2	2	17	2	130.4	88	43.5698	29.4029	74.8225	55.5775	0.762899
2	52	1	1.58	15	2	2	2	1	2	2	2	18	8	137.1	89	54.9191	35.6513	62.41	74.69	0.643995
2	30	2	1.64	10	3	1	2	2	2	2	2	18	7	156	94	58.0012	34.9494	67.24	88.76	0.698513
2	53	999	1.65	18	4	2	2	1	2	2	2	27	20	126.8	78	46.5748	28.6501	68.0625	58.7375	0.830815
1	35	1	1.83	6	4	999	2	2	2	2	2	8	5	147.8	88	44.1339	26.2773	83.7225	64.0775	0.933245
